# Supplementary material for: Multi-spatial resolution hyperspectral image change detection network integrating feature difference structure
Source: PLoS One. 2026 Jul 20;21(7):e0353888. doi: 10.1371/journal.pone.0353888 (PMC13384324; doi:10.1371/journal.pone.0353888)
Supplement: S1 Data — (XLSX) [file pone.0353888.s001.xlsx]

## Sheet: All_Tables
Table 1. Ratio of training and test samples for three datasets
Dataset	Training Unchanged	Training Changed	Training Ratio	Test Unchanged	Test Changed	Test Ratio
Farmland	2100	1050	0.05	42623	17227	0.95
River	3720	1860	0.05	98165	7838	0.95
Hermiston	2600	1300	0.05	65414	8686	0.95
Table 2. Experimental data on the Farmland dataset
Algorithm	OA	Kappa	Pr	Re	F1
CVA	0.9296	0.8393	0.8108	0.9877	0.8906
PCA-KM	0.8676	0.6502	0.8741	0.635	0.7356
2D-CNN	0.9603	0.9047	0.9097	0.9572	0.9329
BCNNs	0.9654	0.917	0.9171	0.9673	0.9415
SSA-SiamNet	0.9738	0.937	0.9363	0.9754	0.9555
CDFormer	0.9687	0.9237	0.9553	0.9361	0.9456
CWB-MSSANet	0.9647	0.9386	0.961	0.9513	0.9654
SFBS-FFGNET	0.9807	0.9553	0.9877	0.9574	0.9689
DIEFEN	0.9811	0.9546	0.9488	0.9881	0.968
FDS-BINet	0.9831	0.9588	0.9702	0.9711	0.9706
Table 3. Experimental data on the River dataset
Algorithm	OA	Kappa	Pr	Re	F1
CVA	0.9267	0.6575	0.5444	0.9627	0.6955
PCA-KM	0.9212	0.562	0.5363	0.6939	0.605
2D-CNN	0.9571	0.7336	0.6514	0.9019	0.7564
BCNNs	0.947	0.6847	0.5947	0.8889	0.7126
SSA-SiamNet	0.9667	0.7819	0.7189	0.9014	0.7999
CDFormer	0.973	0.8271	0.8578	0.8266	0.8419
CWB-MSSANet	0.9665	0.953	0.9489	0.9556	0.9324
SFBS-FFGNET	0.9612	0.8801	0.8107	0.8793	0.8329
DIEFEN	0.9646	0.7711	0.8105	0.7672	0.7904
FDS-BINet	0.9774	0.8446	0.8048	0.9161	0.8568
Table 4. Experimental data on the Hermiston dataset
Algorithm	OA	Kappa	Pr	Re	F1
CVA	0.9392	0.6608	0.9872	0.5317	0.6912
PCA-KM	0.9521	0.7505	0.9671	0.6481	0.7761
2D-CNN	0.9754	0.8901	0.834	0.9869	0.904
BCNNs	0.9863	0.9366	0.9006	0.9927	0.9444
SSA-SiamNet	0.9846	0.9288	0.8938	0.986	0.9376
CDFormer	0.9855	0.9336	0.9649	0.9199	0.9419
CWB-MSSANet	0.9834	0.9231	0.9214	0.9473	0.9663
SFBS-FFGNET	0.9693	0.9487	0.9524	0.9403	0.9342
DIEFEN	0.9868	0.9416	0.9327	0.9664	0.9492
FDS-BINet	0.9895	0.951	0.9252	0.9909	0.9569
Table 5. Computational Costs of Different CD Methods on Three Dual-Temporal HSIS Datasets
Dataset	Method	Training Time (s)	Testing Time (s)	Parameters
River	2D-CNN	210.59	25.33	372.88k
River	SSA-SiamNet	355.14	30.87	107.12k
River	CBW-MSSANet	380.69	49.31	85.69k
River	SFBS-FFGNET	782.79	11.75	48.99M
River	FBS-BINet	260.45	13.25	292.36k
Farmland	2D-CNN	217.65	15.42	363.59k
Farmland	SSA-SiamNet	325.21	20.11	97.83k
Farmland	CBW-MSSANet	350.2	24.69	73.31k
Farmland	SFBS-FFGNET	892.18	20.12	29.53M
Farmland	FBS-BINet	253.88	10.72	308.46K
Hermiston	2D-CNN	172.56	17.51	382.39k
Hermiston	SSA-SiamNet	385.42	22.59	116.62k
Hermiston	CBW-MSSANet	370.12	35.47	98.36k
Hermiston	SFBS-FFGNET	865.78	14.72	38.48M
Hermiston	FBS-BINet	233.71	11.29	312.56k
Table 6. Ablation experiments on Three Dual-Temporal HSIS Datasets
Dataset	Method	OA	Kappa	Pr	Re	F1
River	Siam-DisNet	0.9629	0.7444	0.7243	0.8093	0.7644
River	Siam-BINet	0.9711	0.7632	0.7266	0.8216	0.8155
River	Siam-FDSNet	0.9679	0.789	0.7287	0.9023	0.8062
River	FDS-BINet	0.9774	0.8446	0.8048	0.9161	0.8568
Farmland	Siam-DisNet	0.9692	0.9257	0.9321	0.9632	0.9474
Farmland	Siam-BINet	0.9705	0.9342	0.9522	0.9675	0.9548
Farmland	Siam-FDSNet	0.9773	0.9447	0.9572	0.9642	0.9607
Farmland	FDS-BINet	0.9831	0.9588	0.9702	0.9711	0.9706
Hermiston	Siam-DisNet	0.9861	0.9354	0.9037	0.9865	0.9433
Hermiston	Siam-BINet	0.9876	0.941	0.9127	0.988	0.9455
Hermiston	Siam-FDSNet	0.9879	0.9435	0.9144	0.9894	0.9504
Hermiston	FDS-BINet	0.9895	0.951	0.9252	0.9909	0.9569
sample set ratio
	River	Farmland	Hermiston
0.01	0.9203	0.8971	0.8756
0.02	0.9146	0.9014	0.8879
0.03	0.9387	0.9327	0.9185
0.04	0.9476	0.9611	0.9674
0.05	0.9774	0.9831	0.9895
0.06	0.9651	0.9817	0.984
0.08	0.9654	0.9543	0.9755
0.1	0.9639	0.9431	0.9821
0.12	0.9684	0.9566	0.9766
0.14	0.9688	0.9741	0.9722
0.16	0.964	0.9821	0.9412
0.18	0.9601	0.9686	0.9656
0.2	0.9687	0.9483	0.9709
kernal numbers
	River	Farmland	Hermiston
4	0.9657	0.965	0.9811
8	0.9756	0.97	0.9881
16	0.9771	0.9835	0.9857
32	0.9775	0.9822	0.9881
64	0.975	0.982	0.9878
128	0.976	0.981	0.99
patch size
	River	Farmland	Hermiston
3*3	0.9683	0.9821	0.989
5*5	0.978	0.983	0.9891
7*7	0.973	0.9775	0.9891
9*9	0.9707	0.9755	0.9889
11*11	0.9685	0.9757	0.9888
